# Supplementary material for: Sublethal Toxicity and Gene Expression Changes in Hydra vulgaris Exposed to Polyethylene and Polypropylene Nanoparticles
Source: Nanomaterials (Basel). 2025 Jun 20;15(13):954. doi: 10.3390/nano15130954 (PMC12250668; doi:10.3390/nano15130954)
Supplement: Supplementary file 1 [file nanomaterials-15-00954-s001.zip]

Archive with 1 entries (1 files):
- nanomaterials-3676085-supplementary.pdf
